# Supplementary material for: Effect of Subconjunctival Injection of Canine Adipose-Derived Mesenchymal Stem Cells on Canine Spontaneous Corneal Epithelial Defects
Source: Animals (Basel). 2024 Nov 13;14(22):3270. doi: 10.3390/ani14223270 (PMC11591453; doi:10.3390/ani14223270)
Supplement: Supplementary file 1 [file animals-14-03270-s001.zip]

Archive with 1 entries (1 files):
- animals-3241996-supplementary.pdf
